# Supplementary material for: Structural Features of Nerve Guidance Conduits and Scaffolds in Preventing Axonal Misdirection: A Systematic Review of Retrograde Tracing Studies
Source: Bioengineering (Basel). 2026 Feb 13;13(2):220. doi: 10.3390/bioengineering13020220 (PMC12937697; doi:10.3390/bioengineering13020220)
Supplement: Supplementary file 1 [file bioengineering-13-00220-s001.zip]

Archive with 2 entries (2 files):
- Supplementary File.pdf
- ._Table S3 - Final Data Supositoria.xlsx
